# Supplementary material for: A Method for Measuring Contact Points in Human–Object Interaction Utilizing Infrared Cameras
Source: Front Robot AI. 2022 Feb 14;8:800131. doi: 10.3389/frobt.2021.800131 (PMC8883210; doi:10.3389/frobt.2021.800131)
Supplement: Supplementary file 1 [file DataSheet1.ZIP]

Archive with 70 entries (68 files):
- contact_points/
- contact_points/plys/
- contact_points/plys/002_master_chef_can.ply
- contact_points/plys/003_cracker_box.ply
- contact_points/plys/005_tomato_soup_can.ply
- contact_points/plys/006_mustard_bottle.ply
- contact_points/plys/007_tuna_fish_can.ply
- contact_points/plys/008_pudding_box.ply
- contact_points/plys/009_gelatin_box.ply
- contact_points/plys/010_potted_meat_can.ply
- contact_points/plys/011_banana.ply
- contact_points/plys/012_strawberry.ply
- contact_points/plys/013_apple.ply
- contact_points/plys/014_lemon.ply
- contact_points/plys/015_peach.ply
- contact_points/plys/016_pear.ply
- contact_points/plys/017_orange.ply
- contact_points/plys/018_plum.ply
- contact_points/plys/021_bleach_cleanser.ply
- contact_points/plys/024_bowl.ply
- contact_points/plys/025_mug.ply
- contact_points/plys/026_sponge.ply
- contact_points/plys/029_plate.ply
- contact_points/plys/031_spoon.ply
- contact_points/plys/032_knife.ply
- contact_points/plys/033_spatula.ply
- contact_points/plys/035_power_drill.ply
- contact_points/plys/036_wood_block.ply
- contact_points/plys/037_scissors.ply
- contact_points/plys/040_large_marker.ply
- contact_points/plys/043_phillips_screwdriver.ply
- contact_points/plys/044_flat_screwdriver.ply
- contact_points/plys/048_hammer.ply
- contact_points/plys/051_large_clamp.ply
- contact_points/plys/052_extra_large_clamp.ply
- contact_points/plys/053_mini_soccer_ball.ply
- contact_points/plys/054_softball.ply
- contact_points/plys/055_baseball.ply
- contact_points/plys/056_tennis_ball.ply
- contact_points/plys/057_racquetball.ply
- contact_points/plys/058_golf_ball.ply
- contact_points/plys/062_dice.ply
- contact_points/plys/065-a_cups.ply
- contact_points/plys/065-b_cups.ply
- contact_points/plys/065-c_cups.ply
- contact_points/plys/065-d_cups.ply
- contact_points/plys/065-e_cups.ply
- contact_points/plys/065-f_cups.ply
- contact_points/plys/065-g_cups.ply
- contact_points/plys/065-h_cups.ply
- contact_points/plys/065-i_cups.ply
- contact_points/plys/065-j_cups.ply
- contact_points/plys/070-a_colored_wood_blocks.ply
- contact_points/plys/070-b_colored_wood_blocks.ply
- contact_points/plys/071_nine_hole_peg_test.ply
- contact_points/plys/072-a_toy_airplane.ply
- contact_points/plys/072-b_toy_airplane.ply
- contact_points/plys/072-c_toy_airplane.ply
- contact_points/plys/072-d_toy_airplane.ply
- contact_points/plys/072-e_toy_airplane.ply
- contact_points/plys/073-a_lego_duplo.ply
- contact_points/plys/073-b_lego_duplo.ply
- contact_points/plys/073-c_lego_duplo.ply
- contact_points/plys/073-d_lego_duplo.ply
- contact_points/plys/073-e_lego_duplo.ply
- contact_points/plys/073-f_lego_duplo.ply
- contact_points/plys/073-g_lego_duplo.ply
- contact_points/plys/077_rubiks_cube.ply
- contact_points/readme.txt
- contact_points/results.csv
