# Supplementary material for: A Method for Measuring Contact Points in Human–Object Interaction Utilizing Infrared Cameras
Source: Front Robot AI. 2022 Feb 14;8:800131. doi: 10.3389/frobt.2021.800131 (PMC8883210; doi:10.3389/frobt.2021.800131)
Supplement: Supplementary file 1 [file DataSheet1.ZIP › contact_points/readme.txt]

contactpoints.csv
This file contains the contact points measured in the experiment described in the article, for all localized objects from the YCB object set. Delimiter is a comma (,) and decimal separator is a point (.)

Column descriptions:
object_id - name of the object model file in YCB dataset, e.g. "002_master_chef_can"
point_id - id of the detected contact points within each object, [1,2,3,...]
x,y,z - contact point coordinates in model coordinate system in meters
source - source camera id [0,1,2,3]
diameter - contact point diameter in meters
weight - contact point weight
ground_truth - ground truth contact point [0,1] 
detected - detected contact point [0,1]

plys
This folder contains the detected contact points for each object in Polygon File Format. Provided for easy visual examination of the points with software such as Meshlab by loading a provided point file from this folder and a corresponding object model from the YCB dataset.
