# Supplementary material for: A Method for Measuring Contact Points in Human–Object Interaction Utilizing Infrared Cameras
Source: Front Robot AI. 2022 Feb 14;8:800131. doi: 10.3389/frobt.2021.800131 (PMC8883210; doi:10.3389/frobt.2021.800131)
Supplement: Supplementary file 1 [file DataSheet1.ZIP › contact_points/results.csv]

object_id	point_id	x	y	z	source	diameter	weight	ground_truth	detected
002_master_chef_can	0	-0.060263	-0.060263	0.065316	1	0.005294	0.524609855	0	1
002_master_chef_can	1	-0.060295	-0.060295	0.055337	1	0.005393	0.521328557	0	1
002_master_chef_can	2	0.019264	0.019264	0.003202	2	0.011061	0.577733898	1	1
002_master_chef_can	3	0.032664	0.032664	0.005323	2	0.010788	0.697553329	1	1
002_master_chef_can	4	-0.019814	-0.019814	0.003331	2	0.006174	0.073427992	1	1
002_master_chef_can	5	0.019741	0.019741	0.018861	3	0.009895	0.527572035	0	1
002_master_chef_can	6	-0.020438	-0.020438	0.048384	3	0.005527	0.536984431	0	1
002_master_chef_can								1	0
003_cracker_box	0	0.014818	0.014818	0.122443	1	0.018356	0.973008639	1	1
003_cracker_box	1	0.014975	0.014975	0.184204	1	0.010706	0.888145718	0	1
003_cracker_box	2	-0.045846	-0.045846	0.116042	2	0.012301	0.350967227	0	1
003_cracker_box	3	-0.047562	-0.047562	0.116126	3	0.009575	0.06637618	1	1
003_cracker_box	4	-0.047727	-0.047727	0.088422	3	0.008782	0.071943835	1	1
003_cracker_box	5	-0.046917	-0.046917	0.148641	3	0.013743	0.076273196	1	1
003_cracker_box	6	-0.047248	-0.047248	0.059588	3	0.009281	0.092181067	1	1
005_tomato_soup_can	0	-0.008735	-0.008735	0.095472	0	0.008519	0.970902925	0	1
005_tomato_soup_can	1	-0.013503	-0.013503	0.096287	0	0.004670	0.930087878	0	1
005_tomato_soup_can	2	0.013587	0.013587	0.071780	1	0.019980	0.852355839	1	1
005_tomato_soup_can	3	0.020160	0.020160	0.100863	1	0.005124	0.555902337	0	1
005_tomato_soup_can	4	-0.022453	-0.022453	0.036711	2	0.013907	0.426714431	1	1
005_tomato_soup_can	5	-0.023631	-0.023631	0.062797	2	0.018812	0.476872643	1	1
005_tomato_soup_can	6	-0.017689	-0.017689	0.091163	3	0.010091	0.117211329	1	1
006_mustard_bottle	0	-0.017564	-0.017564	0.106550	1	0.015237	0.701032988	1	1
006_mustard_bottle	1	0.020801	0.020801	0.038360	2	0.009480	0.612539314	1	1
006_mustard_bottle	2	0.003915	0.003915	0.065012	2	0.012926	0.759468349	1	1
006_mustard_bottle	3	-0.003425	-0.003425	0.092283	2	0.012436	0.788366878	1	1
006_mustard_bottle	4	-0.000336	-0.000336	0.118164	2	0.012133	0.767258827	1	1
007_tuna_fish_can	0	-0.019274	-0.019274	-0.000323	0	0.006285	0.631052412	0	1
007_tuna_fish_can	1	-0.052561	-0.052561	0.004912	1	0.016106	0.666292196	1	1
007_tuna_fish_can	2	-0.008689	-0.008689	0.003416	2	0.009685	0.816657988	1	1
007_tuna_fish_can	3	0.009266	0.009266	0.007067	2	0.013052	0.617398251	1	1
007_tuna_fish_can	4	-0.035633	-0.035633	0.001487	2	0.006780	0.260424176	1	1
008_pudding_box	0	0.015931	0.015931	0.029981	1	0.013778	0.396053686	1	1
008_pudding_box	1	-0.050690	-0.050690	0.033091	2	0.008311	0.314742204	1	1
008_pudding_box	2	0.018037	0.018037	0.034768	2	0.009080	0.442120541	1	1
008_pudding_box	3	-0.005394	-0.005394	0.028022	2	0.011057	0.556168678	1	1
008_pudding_box	4	-0.028984	-0.028984	0.027708	2	0.014207	0.552562937	1	1
009_gelatin_box	0	0.010359	0.010359	0.022889	1	0.013482	0.449198973	1	1
009_gelatin_box	1	-0.063724	-0.063724	0.020041	2	0.012680	0.613317514	1	1
009_gelatin_box	2	-0.057277	-0.057277	0.021612	2	0.013280	0.585577035	1	1
009_gelatin_box	3	-0.051541	-0.051541	0.026324	2	0.007981	0.416726686	1	1
009_gelatin_box	4	0.013238	0.013238	0.021391	3	0.009291	0.020043573	0	1
010_potted_meat_can	0	-0.021396	-0.021396	0.026356	1	0.013463	0.698209694	1	1
010_potted_meat_can	1	-0.027623	-0.027623	0.014683	2	0.010402	0.901023776	1	1
010_potted_meat_can								1	0
011_banana	0	-0.033439	-0.033439	0.023139	1	0.015536	0.791522337	1	1
011_banana	1	-0.006911	-0.006911	0.018162	2	0.011457	0.751865341	1	1
011_banana	2	0.013366	0.013366	0.026605	2	0.011250	0.672878729	1	1
011_banana	3	-0.004978	-0.004978	0.015650	2	0.009129	0.644444424	1	1
011_banana	4	0.001691	0.001691	0.017846	2	0.011175	0.674197447	1	1
012_strawberry	0	0.006512	0.006512	0.007543	1	0.009290	0.531632847	1	1
012_strawberry	1	0.007821	0.007821	0.036728	2	0.010333	0.74537569	1	1
012_strawberry	2	0.004972	0.004972	0.014290	2	0.007558	0.333173267	1	1
013_apple	0	0.013556	0.013556	0.045843	1	0.017271	0.843656173	1	1
013_apple	1	0.008004	0.008004	0.027821	2	0.010479	0.272913404	1	1
013_apple	2	-0.001768	-0.001768	0.049407	2	0.013667	0.569861678	1	1
013_apple	3	-0.010901	-0.010901	0.064736	2	0.010629	0.421343035	1	1
013_apple	4	0.018735	0.018735	0.012569	3	0.006964	0.242096843	1	1
014_lemon	0	0.003284	0.003284	0.049008	1	0.010736	0.523568906	1	1
014_lemon	1	-0.020282	-0.020282	0.001346	2	0.011789	0.757599655	1	1
014_lemon	2	-0.032846	-0.032846	0.015507	2	0.009230	0.426434267	1	1
014_lemon	3	-0.003656	-0.003656	0.001234	2	0.006961	0.370868337	1	1
015_peach	0	-0.014231	-0.014231	0.000753	0	0.008131	0.405906557	1	1
015_peach	1	-0.002842	-0.002842	0.041017	1	0.012462	0.526249725	1	1
015_peach	2	-0.041986	-0.041986	0.025482	2	0.009241	0.302493345	1	1
015_peach	3	-0.033697	-0.033697	0.004633	2	0.009166	0.384216906	1	1
016_pear	0	-0.045310	-0.045310	0.010147	0	0.006263	0.324689886	1	1
016_pear	1	-0.057525	-0.057525	0.020845	0	0.008176	0.325296529	1	1
016_pear	2	-0.029004	-0.029004	0.064829	1	0.014888	0.558922322	1	1
016_pear	3	-0.052893	-0.052893	0.009479	2	0.010874	0.740065929	1	1
016_pear	4	-0.059229	-0.059229	0.009362	2	0.010899	0.485129263	1	1
017_orange	0	0.017596	0.017596	0.010106	0	0.013422	0.385488204	1	1
017_orange	1	-0.009741	-0.009741	0.064100	1	0.015507	0.655370078	1	1
017_orange	2	-0.000867	-0.000867	0.000882	2	0.010505	0.530314067	1	1
017_orange	3	-0.006319	-0.006319	0.000953	2	0.006545	0.407683071	0	1
017_orange	4	-0.029408	-0.029408	0.006108	3	0.010679	0.270104082	1	1
018_plum	0	0.018940	0.018940	0.010902	0	0.007098	0.262905165	1	1
018_plum	1	-0.001414	-0.001414	-0.000232	2	0.009504	0.537981102	1	1
018_plum	2	-0.028271	-0.028271	0.029907	3	0.006476	0.215010145	1	1
021_bleach_cleanser	0	-0.007864	-0.007864	0.144303	1	0.015488	0.749206843	1	1
021_bleach_cleanser	1	-0.001550	-0.001550	0.107369	2	0.010173	0.799652937	1	1
021_bleach_cleanser	2	-0.008757	-0.008757	0.133152	2	0.010645	0.833732455	1	1
021_bleach_cleanser	3	-0.006078	-0.006078	0.156950	2	0.013520	0.836986169	1	1
021_bleach_cleanser	4	0.014945	0.014945	0.083714	2	0.009249	0.686226102	1	1
024_bowl	0	-0.022767	-0.022767	0.001959	0	0.007290	0.956622675	0	1
024_bowl	1	-0.037744	-0.037744	0.000972	0	0.021413	0.897212188	0	1
024_bowl	2	-0.020557	-0.020557	0.044924	1	0.018304	0.769927678	1	1
024_bowl								1	0
024_bowl								1	0
025_mug	0	-0.014647	-0.014647	0.036018	0	0.015461	0.484135467	0	1
025_mug	1	0.018442	0.018442	0.048667	1	0.008759	0.338623494	1	1
025_mug	2	-0.056412	-0.056412	0.030609	2	0.009377	0.723940922	1	1
025_mug	3	-0.057727	-0.057727	0.055540	2	0.011091	0.784244314	1	1
026_sponge	0	-0.051004	-0.051004	0.015503	1	0.016261	0.561068847	1	1
026_sponge	1	0.018578	0.018578	0.018017	2	0.009971	0.291454839	1	1
026_sponge	2	0.019647	0.019647	0.010623	2	0.010305	0.553473737	1	1
026_sponge	3	0.020276	0.020276	0.012575	2	0.010494	0.555162259	1	1
029_plate	0	0.011010	0.011010	0.000136	0	0.014830	0.996018714	1	1
029_plate	1	0.081037	0.081037	0.020542	0	0.018779	0.743093933	0	1
029_plate								1	0
029_plate								1	0
029_plate								1	0
031_spoon	0	-0.104132	-0.104132	0.010889	0	0.026725	0.488254651	0	1
031_spoon	1	0.019943	0.019943	0.004967	1	0.009303	0.595037302	1	1
031_spoon	2	0.020356	0.020356	0.006065	2	0.007117	0.507643039	1	1
031_spoon	3	0.038714	0.038714	0.004858	2	0.007140	0.51644658	1	1
031_spoon	4	0.004320	0.004320	0.007371	2	0.007208	0.532693063	1	1
032_knife	0	0.048787	0.048787	0.011196	1	0.009387	0.660902733	1	1
032_knife	1	0.069480	0.069480	0.011640	2	0.007551	0.573269294	1	1
032_knife	2	0.031466	0.031466	0.010367	2	0.007755	0.590796318	1	1
032_knife	3	0.049328	0.049328	0.010577	2	0.007643	0.619447776	1	1
033_spatula	0	-0.106662	-0.106662	0.006390	1	0.016346	0.591740808	1	1
033_spatula	1	-0.103680	-0.103680	0.010003	2	0.007370	0.625210094	1	1
033_spatula	2	-0.082524	-0.082524	0.005838	2	0.008330	0.528611427	1	1
033_spatula	3	-0.139550	-0.139550	0.013071	2	0.005792	0.495740373	1	1
033_spatula	4	-0.126433	-0.126433	0.012170	2	0.006570	0.584043255	1	1
035_power_drill	0	-0.029279	-0.029279	0.046244	1	0.004216	0.879918835	1	1
035_power_drill	1	0.015199	0.015199	-0.001166	2	0.012343	0.558863024	1	1
035_power_drill	2	-0.062450	-0.062450	-0.001865	2	0.012842	0.80244769	1	1
035_power_drill	3	-0.012081	-0.012081	-0.002408	2	0.014127	0.750691733	1	1
035_power_drill	4	-0.036575	-0.036575	-0.001875	2	0.012761	0.810843553	1	1
036_wood_block	0	0.073479	0.073479	0.104652	1	0.018834	0.478533725	1	1
036_wood_block	1	-0.011055	-0.011055	0.040429	2	0.014735	0.779322667	1	1
036_wood_block	2	-0.013746	-0.013746	0.075785	2	0.015326	0.80649462	1	1
036_wood_block	3	-0.013463	-0.013463	0.104725	2	0.014308	0.796615898	1	1
036_wood_block	4	-0.010611	-0.010611	0.134069	2	0.013269	0.633303475	1	1
036_wood_block	5	-0.008605	-0.008605	0.077897	2	0.006319	0.45674271	0	1
036_wood_block	6	-0.008932	-0.008932	0.106760	2	0.005642	0.495064231	0	1
037_scissors	0	0.017504	0.017504	0.011626	1	0.011779	0.644451067	1	1
037_scissors	1	0.036121	0.036121	0.011123	2	0.009398	0.51633989	1	1
040_large_marker	0	-0.044474	-0.044474	0.009315	1	0.009109	0.806185016	1	1
040_large_marker	1	-0.029776	-0.029776	0.016114	2	0.007550	0.617446961	1	1
040_large_marker	2	-0.030151	-0.030151	0.015897	2	0.007813	0.638335345	1	1
042_adjustable_wrench								1	0
042_adjustable_wrench								1	0
042_adjustable_wrench								1	0
042_adjustable_wrench								1	0
043_phillips_screwdriver	0	0.022670	0.022670	0.002438	1	0.014925	0.874301745	1	1
043_phillips_screwdriver	1	0.013217	0.013217	0.033343	2	0.011314	0.567690443	1	1
043_phillips_screwdriver	2	-0.004667	-0.004667	0.029056	2	0.012125	0.730452894	1	1
043_phillips_screwdriver	3	0.035805	0.035805	0.034929	2	0.010447	0.533623847	1	1
043_phillips_screwdriver	4	0.052513	0.052513	0.026390	3	0.006085	0.743475341	1	1
044_flat_screwdriver	0	0.004801	0.004801	0.025659	0	0.007317	0.109563827	0	1
044_flat_screwdriver	1	0.022159	0.022159	0.000606	1	0.010875	0.884681973	1	1
044_flat_screwdriver	2	0.018013	0.018013	0.031835	2	0.010246	0.795255416	1	1
044_flat_screwdriver	3	0.036288	0.036288	0.033827	2	0.010406	0.582377176	1	1
044_flat_screwdriver	4	0.048362	0.048362	0.034588	2	0.006325	0.352535502	1	1
044_flat_screwdriver	5	-0.001204	-0.001204	0.025752	2	0.009309	0.531106267	1	1
048_hammer	0	-0.053734	-0.053734	0.018604	1	0.012114	0.849447573	1	1
048_hammer	1	-0.060749	-0.060749	0.029330	1	0.004810	0.1142664	0	1
048_hammer	2	-0.035747	-0.035747	0.020626	2	0.010487	0.571160827	1	1
048_hammer	3	-0.019233	-0.019233	0.021077	2	0.009540	0.603679522	1	1
048_hammer	4	-0.012238	-0.012238	0.021699	2	0.007260	0.6	1	1
048_hammer	5	-0.028263	-0.028263	0.019242	2	0.010162	0.642165541	1	1
048_hammer	6	-0.024098	-0.024098	0.019970	3	0.009293	0.035694278	0	1
051_large_clamp	0	0.026294	0.026294	0.020069	1	0.015436	0.822406004	1	1
051_large_clamp	1	-0.056124	-0.056124	0.030031	2	0.009146	0.522440114	1	1
051_large_clamp	2	-0.040843	-0.040843	0.025062	2	0.010125	0.524796129	1	1
051_large_clamp	3	-0.035039	-0.035039	0.030471	2	0.011142	0.430609071	1	1
051_large_clamp	4	-0.066093	-0.066093	0.036753	2	0.005813	0.339283302	1	1
052_extra_large_clamp	0	0.036450	0.036450	0.007710	0	0.006898	0.271228506	1	1
052_extra_large_clamp	1	-0.018689	-0.018689	0.013458	1	0.016701	0.793161729	1	1
052_extra_large_clamp	2	0.013745	0.013745	0.012172	2	0.010359	0.709213976	1	1
052_extra_large_clamp	3	-0.041591	-0.041591	0.006366	2	0.008936	0.293100933	1	1
052_extra_large_clamp	4	-0.014615	-0.014615	0.014731	2	0.010375	0.521672745	1	1
053_mini_soccer_ball	0	-0.039500	-0.039500	0.087726	0	0.014359	0.215283263	1	1
053_mini_soccer_ball	1	-0.064422	-0.064422	0.089170	0	0.011492	0.299091984	1	1
053_mini_soccer_ball	2	-0.028605	-0.028605	0.120361	0	0.005981	0.927571016	0	1
053_mini_soccer_ball	3	0.043830	0.043830	0.095808	1	0.012336	0.738866949	1	1
053_mini_soccer_ball	4	-0.061632	-0.061632	0.085846	2	0.010234	0.431754286	1	1
053_mini_soccer_ball	5	-0.025461	-0.025461	0.079752	2	0.010276	0.066770776	0	1
053_mini_soccer_ball	6	-0.033456	-0.033456	0.076713	3	0.012725	0.375365192	1	1
054_softball	0	-0.004505	-0.004505	0.004051	0	0.014262	0.517492078	1	1
054_softball	1	0.020247	0.020247	0.023845	0	0.013690	0.386622859	1	1
054_softball	2	-0.061584	-0.061584	0.051497	1	0.015227	0.544417616	1	1
054_softball	3	0.026096	0.026096	0.046533	2	0.014222	0.4151886	1	1
054_softball	4	0.009950	0.009950	0.081509	3	0.008924	0.491938992	1	1
055_baseball	0	-0.010036	-0.010036	0.054709	0	0.012975	0.31040111	1	1
055_baseball	1	-0.039456	-0.039456	0.027226	1	0.013059	0.481338529	1	1
055_baseball	2	0.013904	0.013904	0.062731	2	0.014333	0.627271824	1	1
056_tennis_ball	0	-0.009116	-0.009116	0.024509	0	0.009974	0.335207353	1	1
056_tennis_ball	1	0.000917	0.000917	0.058382	1	0.008967	0.553878184	1	1
056_tennis_ball	2	-0.004552	-0.004552	0.003223	2	0.011620	0.509838627	1	1
057_racquetball	0	-0.011977	-0.011977	0.053782	1	0.010268	0.625055949	1	1
057_racquetball	1	0.011006	0.011006	0.010418	2	0.009603	0.456209161	1	1
057_racquetball	2	-0.000179	-0.000179	0.003987	2	0.010382	0.439528012	1	1
058_golf_ball	0	0.011985	0.011985	0.011239	1	0.012147	0.796713914	1	1
058_golf_ball	1	-0.018907	-0.018907	0.036696	2	0.009725	0.48109418	1	1
062_dice	0	-0.018680	-0.018680	0.010749	1	0.008489	0.513378427	1	1
062_dice	1	-0.002479	-0.002479	0.008904	2	0.006763	0.606642659	1	1
065-a_cups	0	-0.018274	-0.018274	0.035490	1	0.010808	0.690275722	1	1
065-a_cups	1	-0.051920	-0.051920	0.033921	2	0.010805	0.516779463	1	1
065-b_cups	0	-0.019004	-0.019004	0.042901	1	0.012591	0.760179827	1	1
065-b_cups	1	-0.045308	-0.045308	0.039342	2	0.011240	0.4476488	1	1
065-c_cups	0	0.008353	0.008353	0.042218	1	0.011573	0.698417455	1	1
065-c_cups	1	-0.032978	-0.032978	0.038487	2	0.011638	0.560298427	1	1
065-d_cups	0	-0.013604	-0.013604	0.039403	1	0.013122	0.629559027	1	1
065-d_cups	1	-0.011006	-0.011006	0.022202	2	0.008386	0.57327522	1	1
065-d_cups	2	-0.011138	-0.011138	0.047045	2	0.011262	0.590525788	1	1
065-e_cups	0	0.010240	0.010240	0.041489	1	0.013448	0.606630812	1	1
065-e_cups	1	-0.041969	-0.041969	0.047511	2	0.012473	0.414712463	1	1
065-e_cups	2	-0.039785	-0.039785	0.022775	2	0.009808	0.355942878	1	1
065-f_cups	0	-0.024274	-0.024274	0.043932	1	0.013924	0.67637778	1	1
065-f_cups	1	-0.058207	-0.058207	0.022908	2	0.009049	0.463326071	1	1
065-f_cups	2	-0.057350	-0.057350	0.048063	2	0.011378	0.505604702	1	1
065-g_cups	0	0.022612	0.022612	0.045639	1	0.014833	0.577521173	1	1
065-g_cups	1	-0.012385	-0.012385	0.021916	2	0.009630	0.506947475	1	1
065-g_cups	2	-0.008524	-0.008524	0.049410	2	0.013662	0.633343267	1	1
065-h_cups	0	0.016404	0.016404	0.043824	1	0.015977	0.588831106	1	1
065-h_cups	1	-0.031638	-0.031638	0.013135	2	0.009224	0.423674671	1	1
065-h_cups	2	-0.028922	-0.028922	0.033798	2	0.013462	0.546292412	1	1
065-h_cups	3	-0.029561	-0.029561	0.056317	2	0.012071	0.542123953	1	1
065-i_cups	0	0.006613	0.006613	0.050110	1	0.015643	0.685067871	1	1
065-i_cups	1	-0.047220	-0.047220	0.049634	2	0.013789	0.522524125	1	1
065-i_cups	2	-0.049525	-0.049525	0.024907	2	0.010749	0.407044953	1	1
065-j_cups	0	0.015310	0.015310	0.047733	1	0.014894	0.581317918	1	1
065-j_cups	1	-0.038562	-0.038562	0.028532	2	0.011177	0.378934584	1	1
065-j_cups	2	-0.041056	-0.041056	0.053967	2	0.014277	0.430217969	1	1
070-a_colored_wood_blocks	0	0.082355	0.082355	0.155976	1	0.014790	0.393685973	1	1
070-a_colored_wood_blocks	1	-0.010594	-0.010594	0.162293	1	0.004779	0.153211631	1	1
070-a_colored_wood_blocks	2	-0.042751	-0.042751	0.161939	2	0.012443	0.556731161	1	1
070-a_colored_wood_blocks	3	-0.007608	-0.007608	0.161081	2	0.010389	0.341870565	1	1
070-a_colored_wood_blocks	4	-0.042520	-0.042520	0.162375	2	0.010257	0.205969118	1	1
070-b_colored_wood_blocks	0	-0.004788	-0.004788	0.017937	1	0.010501	0.77128571	1	1
070-b_colored_wood_blocks	1	-0.019692	-0.019692	0.017468	2	0.010170	0.849384024	1	1
071_nine_hole_peg_test	0	0.007183	0.007183	0.000234	0	0.012498	0.540307918	1	1
071_nine_hole_peg_test	1	-0.078058	-0.078058	0.000871	0	0.011344	0.417733824	1	1
071_nine_hole_peg_test	2	0.032261	0.032261	0.005275	1	0.017988	0.723162482	1	1
071_nine_hole_peg_test	3	-0.021268	-0.021268	0.007568	2	0.019117	0.674607639	1	1
071_nine_hole_peg_test	4	-0.047424	-0.047424	0.009736	2	0.019772	0.701178278	1	1
072-a_toy_airplane	0	0.068370	0.068370	0.098861	0	0.005630	0.033373349	0	1
072-a_toy_airplane	1	0.012882	0.012882	0.098821	1	0.019927	0.863218478	1	1
072-a_toy_airplane	2	0.068389	0.068389	0.084829	2	0.012048	0.34731909	1	1
072-a_toy_airplane	3	0.068957	0.068957	0.090524	2	0.016104	0.367123922	1	1
072-a_toy_airplane	4	0.068447	0.068447	0.085103	2	0.014550	0.359550118	1	1
072-b_toy_airplane	0	-0.065397	-0.065397	0.038024	1	0.015761	0.649981808	1	1
072-b_toy_airplane	1	-0.023545	-0.023545	0.029960	2	0.013112	0.84108438	1	1
072-b_toy_airplane	2	-0.004248	-0.004248	0.033732	2	0.011941	0.86124489	1	1
072-b_toy_airplane	3	-0.043016	-0.043016	0.035718	2	0.010473	0.817803235	1	1
072-c_toy_airplane	0	-0.042017	-0.042017	0.032447	1	0.009134	0.639805631	1	1
072-c_toy_airplane	1	-0.028566	-0.028566	0.035076	2	0.006570	0.481952773	1	1
072-d_toy_airplane	0	-0.026637	-0.026637	0.032429	1	0.008345	0.754364075	1	1
072-d_toy_airplane	1	-0.026282	-0.026282	0.034267	2	0.007014	0.469387757	1	1
072-e_toy_airplane	0	-0.013365	-0.013365	0.031600	1	0.008540	0.748568427	1	1
072-e_toy_airplane	1	-0.009947	-0.009947	0.031967	2	0.006976	0.624969961	1	1
073-a_lego_duplo	0	-0.012171	-0.012171	0.016950	1	0.010618	0.793657071	1	1
073-a_lego_duplo	1	-0.023435	-0.023435	0.017641	2	0.008535	0.555361878	1	1
073-a_lego_duplo	2	0.000507	0.000507	0.016739	2	0.007482	0.545898376	1	1
073-b_lego_duplo	0	-0.005068	-0.005068	0.028065	1	0.012432	0.712809784	1	1
073-b_lego_duplo	1	-0.036105	-0.036105	0.030027	2	0.011973	0.844268976	1	1
073-c_lego_duplo	0	0.002462	0.002462	0.016161	1	0.011879	0.77714742	1	1
073-c_lego_duplo	1	-0.029726	-0.029726	0.014657	2	0.008161	0.664745914	1	1
073-c_lego_duplo	2	-0.029027	-0.029027	0.016183	2	0.008818	0.605519255	1	1
073-d_lego_duplo	0	-0.025247	-0.025247	0.032233	1	0.013277	0.921801161	1	1
073-d_lego_duplo	1	-0.009307	-0.009307	0.034343	2	0.010626	0.552108286	1	1
073-d_lego_duplo	2	0.002703	0.002703	0.022372	2	0.008684	0.528782384	1	1
073-e_lego_duplo	0	-0.011584	-0.011584	0.031892	1	0.016457	0.893335141	1	1
073-e_lego_duplo	1	-0.047254	-0.047254	0.024794	2	0.008501	0.474074059	1	1
073-e_lego_duplo	2	-0.035159	-0.035159	0.030373	2	0.010645	0.495089361	1	1
073-f_lego_duplo	0	-0.013263	-0.013263	0.026901	1	0.014962	0.847293871	1	1
073-f_lego_duplo	1	-0.044779	-0.044779	0.028123	2	0.012092	0.664613792	1	1
073-g_lego_duplo	0	-0.064554	-0.064554	0.046394	1	0.008742	0.221687063	1	1
073-g_lego_duplo	1	-0.062923	-0.062923	0.045376	1	0.009157	0.210185557	1	1
073-g_lego_duplo	2	-0.043244	-0.043244	0.048360	1	0.004178	0.687491565	0	1
073-g_lego_duplo	3	0.031803	0.031803	0.041361	3	0.016573	0.792373835	1	1
077_rubiks_cube	0	0.004351	0.004351	0.000288	1	0.015459	0.819930314	1	1
077_rubiks_cube	1	-0.002254	-0.002254	0.057132	2	0.012544	0.841531792	1	1
077_rubiks_cube	2	0.014263	0.014263	0.057259	2	0.012426	0.782971431	1	1
077_rubiks_cube	3	-0.015508	-0.015508	0.056758	2	0.009641	0.549505494	1	1
